# Supplementary material for: Explainable Encoder–Prediction–Reconstruction Framework for the Prediction of Metasurface Absorption Spectra
Source: Nanomaterials (Basel). 2024 Sep 14;14(18):1497. doi: 10.3390/nano14181497 (PMC11434424; doi:10.3390/nano14181497)
Supplement: Supplementary file 1 [file nanomaterials-14-01497-s001.zip]

Archive with 1 entries (1 files):
- nanomaterials-3158895-supplementary.pdf
